# Supplementary material for: Free and Poly-Methyl-Methacrylate-Bounded BODIPYs: Photodynamic and Antimigratory Effects in 2D and 3D Cancer Models
Source: Cancers (Basel). 2022 Dec 23;15(1):92. doi: 10.3390/cancers15010092 (PMC9817850; doi:10.3390/cancers15010092)
Supplement: Supplementary file 1 [file cancers-15-00092-s001.zip]

Archive with 1 entries (1 files):
- cancers-2096340-supplementary.pdf
